# Supplementary material for: The Japanese version of the barcelona music reward questionnaire (J-BMRQ) confirms the cross-cultural generalizability of the “five-factor” model
Source: PLoS One. 2026 Feb 24;21(2):e0340700. doi: 10.1371/journal.pone.0340700 (PMC12931774; doi:10.1371/journal.pone.0340700)
Supplement: S1 File — This file includes a spreadsheet with embedded formulas to calculate the five factor scores of the BMRQ from participant responses. (XLSM) [file pone.0340700.s001.xlsm]

## Sheet: data
i1	i2	i3	i4	i5	i6	i7	i8	i9	i10	i11	i12	i13	i14	i15	i16	i17	i18	i19	i20
2	4	3	4	1	4	3	5	4	5	3	5	2	4	5	4	3	3	3	5
5	2	5	5	3	5	4	4	4	3	2	4	5	4	4	5	3	5	4	4
3	4	2	1	1	5	5	3	2	4	4	4	5	3	2	5	5	5	2	4
5	5	1	1	5	5	5	5	1	1	3	3	4	1	5	1	5	5	1	5

## Sheet: FS
	Musical Seeking	Emotional Evocation	Mood Regulation	Sensory-Motor	Social	Music reward
	33	49	38	65	43	42
	45	53	48	41	59	51
	59	40	15	53	52	37
	56	47	3	34	46	29

## Sheet: parameters
	i1	i2	i3	i4	i5	i6	i7	i8	i9	i10	i11	i12	i13	i14	i15	i16	i17	i18	i19	i20
moda	4	1	5	5	2	5	5	5	5	4	4	5	5	5	5	5	4	5	5	5
md	4.0232	1.7323	4.169	4.1632	2.3723	4.3013	4.1368	4.2329	4.4135	3.4419	3.1619	3.7555	3.9458	4.3529	4.5432	4.2968	3.4374	4.3271	4.3006	4.4168
sx	1.0071	0.9834	0.958	0.9983	1.2302	0.897	0.9974	0.9896	0.8186	1.2197	1.1891	1.27	1.1938	0.8123	0.7625	0.9989	1.3386	0.949	0.9104	0.9036
Aquiescence	0	0	0	0	0	0	0	0	0	0	0	0	0	0	0	0	0	0	0	0
Musical Seeking	-0.007	-0.2691	-0.0428	-0.0214	0.0817	-0.0099	0.5101	-0.0232	-0.0182	-0.0352	0.3459	-0.0919	-0.0179	0.0076	-0.1162	-0.0691	0.3152	0.1453	0.0047	0.0154
Emotional Evocation	0.0044	0.0503	0.1682	-0.0023	0.0277	-0.0314	-0.0001	0.3828	-0.0092	-0.0129	-0.069	0.3557	0.0142	-0.0473	0.0608	0.0402	0.0858	0.2779	0.1664	0.0665
Mood Regulation	0.0487	-0.1592	0.0738	0.1983	0.0477	0.0024	0.0327	0.015	0.3262	0.0005	0.0597	-0.0282	-0.0091	0.3522	0.0622	0.0001	-0.0526	0.0043	0.1716	-0.0015
Sensory-Motor	-0.0933	-0.072	-0.0492	-0.0249	-0.4234	-0.1298	-0.0507	-0.0153	-0.0272	0.4585	0.0936	-0.0389	0.016	-0.028	0.1331	0.0161	-0.0528	-0.0172	-0.0393	0.269
Social	0.2367	0.0574	0.0457	0.0586	-0.0906	0.3758	0.0057	-0.0348	-0.0305	0.0382	-0.0356	0.0435	0.2272	-0.0225	0.118	0.2515	0.0897	0.0012	0.0194	0.0917
Music reward	0.0892	-0.0868	0.076	0.0886	-0.065	0.103	0.0943	0.091	0.0996	0.0817	0.069	0.0796	0.0843	0.1053	0.0878	0.0946	0.0832	0.1022	0.1133	0.102
Sx F	1	1	1	1	1	1	1
