# Supplementary material for: The Japanese version of the barcelona music reward questionnaire (J-BMRQ) confirms the cross-cultural generalizability of the “five-factor” model
Source: PLoS One. 2026 Feb 24;21(2):e0340700. doi: 10.1371/journal.pone.0340700 (PMC12931774; doi:10.1371/journal.pone.0340700)
Supplement: S2 File — This file contains the original English version of the BMRQ. (XLSX) [file pone.0340700.s002.xlsx]

## Sheet: Sheet1
1	When I share music with someone I feel a special connection with that person.
2	In my free time I hardly listen to music
3	I like to listen music that contains emotion.
4	Music keeps me company when I'm alone
5	I don't like to dance, not even with music I like.
6	Music makes me bond with other people.
7	I inform myself about music I like.
8	I get emotional listening to certain pieces of music.
9	Music calms and relaxes me.
10	Music often makes me dance.
11	I'm always looking for new music.
12	I can become tearful or cry when I listen to a melody that I like very much.
13	I like to sing or play an instrument with other people.
14	Music helps me chill out.
15	I can't help humming or singing along to music that I like.
16	At a concert I feel connected to the performers and the audience.
17	I spend quite a bit of money on music and related items.
18	I sometimes feel chills when I hear a melody that I like.
19	Music comforts me.
20	When I hear a tune I like a lot I can't help tapping or moving to its beat.
